# Supplementary material for: Relaxing Gaze Aversion of Adolescents With Autism Spectrum Disorder in Consecutive Conversations With Human and Android Robot—A Preliminary Study
Source: Front Psychiatry. 2019 Jun 14;10:370. doi: 10.3389/fpsyt.2019.00370 (PMC6587013; doi:10.3389/fpsyt.2019.00370)
Supplement: Supplementary Table 1 — Data analyzed in this paper: age and CARS scores of the subjects, conversation time [second], time when the gaze is detected [second], ratio of the time when the gaze is detected, time when the participant is regarded to look at the region around face [second], ratio of participant’s looking at the interlocutor’s face, time when the participant is regarded to look at the region around eyes [second], ratio of participant’s looking at the interlocutor’s eyes, and the gradient of the ratio of participant’s looking at the interlocutor’s eyes along with sessions. [file Table_1.xlsx]

## Sheet: Sheet1
Subject				conversation time [second]					time when the gaze is detected [second]					ratio of the time when the gaze is detected					time when the participant is regarded to look at the region around face [second]					ratio of participant's looking at the interlocutor's face		time when the pariticipant is regarded to look at the region around eyes [second]					ratio of participant's looking at the interlocutor's eyes							gradient of the ratio of participant's looking at the interlocutor's eyes along with sessions
ID	Group	Age	CARS	session1	session2	session3	session4	session5	session1	session2	session3	session4	session5	session1	session2	session3	session4	session5	session1	session2	session3	session4	session5	Human	Android	session1	session2	session3	session4	session5	session1	session2	session3	session4	session5	Human	Android	1-3-5
1	ASD	16	30	145.601	159.518	104.853	130.969	130.837	138.321	149.947	94.3677	117.872	116.445	0.95	0.94	0.9	0.9	0.89	128.5	146.798	73.8899	112.921	102.704	0.873862	0.969758	24.2865	78.9773	12.4135	67.64	23.1085	0.189	0.538	0.168	0.599	0.225	0.196033	0.564522	0.018
2	ASD	15	30.5	162.306	188.558	171.215	148.201	120.138	90.8914	135.762	37.6673	99.2947	0	0.56	0.72	0.22	0.67	0	33.3571	50.9107	7.23212	43.0939	0	0.315726	0.399923	0.934	36.7066	0.556873	36.1558	0	0.028	0.721	0.077	0.839		0.0367307	0.775094	0.049
3	ASD	17	34	147.805	180.02	121.148	182.271	117.455	133.025	163.818	111.456	173.157	106.884	0.9	0.91	0.92	0.95	0.91	3.85771	139.737	99.9762	163.634	40.5091	0.410807	0.900275	0.0154308	20.6811	4.29898	45.4902	1.66087	0.004	0.148	0.043	0.278	0.041	0.0413964	0.21812	0.0185
4	ASD	18	32	105.151	151.571	92.373	126.856	85.957	103.048	147.024	87.7544	124.319	83.3783	0.98	0.97	0.95	0.98	0.97	78.7287	136.879	70.4667	115.368	68.7037	0.794728	0.929626	17.9501	117.032	40.8707	106.369	25.4891	0.228	0.855	0.58	0.922	0.371	0.386922	0.885643	0.0715
5	nonASD	15	22.5	143.697	174.595	135.589	174.023	105.274	80.4703	96.0273	50.1679	104.414	57.9007	0.56	0.55	0.37	0.6	0.55	68.8826	90.4577	35.4687	87.0811	50.3736	0.820652	0.885741	64.4052	88.8294	31.8509	84.9041	44.631	0.935	0.982	0.898	0.975	0.886	0.910565	0.978567	-0.0245
6	nonASD	16	17.5	134.964	177.464	134.775	175.839	129.185	60.7338	101.154	83.5605	96.7115	82.6784	0.45	0.57	0.62	0.55	0.64	38.0801	89.5217	53.0609	77.3692	46.5479	0.606632	0.843454	1.48512	38.2258	2.22856	23.5976	1.11715	0.039	0.427	0.042	0.305	0.024	0.0350851	0.370442	-0.0075
7	nonASD	17	20.5	115.796	156.007	90.738	145.891	100.296	40.5286	148.207	85.2937	135.679	95.2812	0.35	0.95	0.94	0.93	0.95	28.0458	116.787	56.2086	102.573	55.5489	0.632298	0.772706	23.1939	36.4375	48.3956	37.0289	44.6058	0.827	0.312	0.861	0.361	0.803	0.831134	0.334912	-0.012
8	nonASD	17	18.5	118.895	163.257	112.637	139.217	101.588	98.6828	122.443	83.3514	111.374	75.1751	0.83	0.75	0.74	0.8	0.74	51.8085	101.627	51.5945	93.8879	49.1645	0.593165	0.836192	49.0108	70.2246	47.5185	62.4355	47.2471	0.946	0.691	0.921	0.665	0.961	0.942379	0.678515	0.0075
9	nonASD	17	18.5	134.14	172.358	126.636	164.342	127.961	100.605	137.886	87.3788	129.83	74.2174	0.75	0.8	0.69	0.79	0.58	11.5696	13.375	4.89322	20.2535	2.07809	0.0707124	0.125612	9.77629	9.13511	4.14455	14.4408	1.92639	0.845	0.683	0.847	0.713	0.927	0.854719	0.701068	0.041
10	nonASD	17	17.5	120.271	157.064	124.017	150.453	126.482	46.9057	147.64	111.615	138.417	115.099	0.39	0.94	0.9	0.92	0.91	26.6424	133.467	51.4547	128.312	37.6372	0.422975	0.915129	25.6034	110.911	47.1325	117.406	35.8683	0.961	0.831	0.916	0.915	0.953	0.938392	0.872173	-0.004
